# Supplementary material for: Children of Smoking and Non-Smoking Households’ Perceptions of Physical Activity, Cardiorespiratory Fitness, and Exercise
Source: Children (Basel). 2021 Jun 26;8(7):552. doi: 10.3390/children8070552 (PMC8307148; doi:10.3390/children8070552)
Supplement: Supplementary file 1 [file children-08-00552-s001.zip]

Archive with 1 entries (1 files):
- children-1224878-supplementary.pdf
